# Supplementary material for: Radiomic features of CECT and SUVmax of dual-tracer PET/CT reveal PD-L1 spatial heterogeneity in PDAC
Source: Cancer Imaging. 2026 Feb 14;26:41. doi: 10.1186/s40644-025-00960-3 (PMC13011674; doi:10.1186/s40644-025-00960-3)
Supplement: Supplementary file 1 — Supplementary Material 1 [file 40644_2025_960_MOESM1_ESM.xlsx]

## Sheet: Sheet1
	InterquartileRange	Kurtosis	MeanAbsoluteDeviation	MedianAbsoluteDeviation	5thPercentile	50thPercentile	75thPercentile	95thPercentile	Range	Skewness
P1	24	2.5	16	10.1	872.5	900.6	918.7	934.1	61	0.12
P2	18	2.96	14.5	9.3	911.6	945.5	966	980.3	58.3	-0.1
P3	19	3.07	15.2	9.8	939.2	974.1	989.6	1010.5	64.1	0.05
P4	21.9	2.8	15.72	10.35	899.9	931.4	1015.1	1004.5	59.8	0.03
P5	18.8	2.7	15.41	8.96	850	919.2	921.5	987.1	58.5	0.02
P6	23.4	2.78	15.28	9.16	889.5	944.2	916.5	989.4	59.4	0.02
P7	18.4	3.27	15.22	9.31	935.3	894.8	965.6	899.6	57.3	0.03
P8	22.7	2.9	15.15	9.61	858.2	913.4	941.5	1015.6	62.1	0.02
P9	21.4	2.73	14.73	9.98	942.3	974.6	927.8	963.1	62.1	0.03
P10	18.8	2.79	14.4	9.25	935	990.3	955.5	1013.6	62.2	0.02
P11	21.5	3.27	15.21	10.37	820	970.5	961.2	963.5	61.4	0.02
P12	19.6	2.95	16.34	9.52	880.7	921.5	991.1	987.6	59.6	0.03
P13	20.6	3.14	14.71	9.6	894.6	885.8	968.8	985	61.1	0.02
P14	17.3	2.72	14.98	9.41	902.4	955	1026.2	981.7	61.9	0.02
P15	17.3	2.84	15.28	10.73	901.3	951.2	956.8	930	64.5	0.03
P16	22.9	2.57	16.29	9.17	927.4	1021.2	922.3	953.2	61.4	0.02
P17	17.3	2.86	14.44	9.92	877	997.5	929.8	962.6	63.5	0.02
P18	21.1	3.24	14.03	9.81	916.5	969	913.4	924.2	62.6	0.03
P19	21.1	2.95	14.72	9.83	917.6	913.6	1025.5	993.2	57.7	0.03
P20	17.3	3.08	16.1	9.4	940.1	955.4	987.8	1048	60.4	0.02
P21	17.5	2.6	15.18	9.87	917	970.7	958.6	1030.9	60.4	0.03
P22	22.3	2.58	14.43	9.93	900.3	966.5	975.2	972.2	58.7	0.02
P23	18.9	3.1	15.39	9.23	913.6	954.3	926.2	980.9	61.3	0.02
P24	21.5	3.01	16.05	10.16	861.6	905.3	976.7	994.7	62.6	0.03
P25	22.2	3.19	15.95	10	897.2	968.2	930.2	965.9	59.7	0.03
P26	23.4	2.42	15.75	9.08	891.9	980.4	960.4	933.5	59.1	0.03
P27	18	2.91	15.27	9.47	979.6	963.6	885	982.1	59.2	0.03
P28	17.8	2.81	15.61	10.08	867.5	927.7	941	949.8	66.3	0.03
P29	17.3	3.12	16.83	10.15	856.8	922.1	1003.8	947.7	62.4	0.03
P30	17.4	2.83	12.95	9.32	899.3	893.8	1017	919.9	59.9	0.03
P31	23.4	2.42	16.11	9.74	874.9	957.2	965.3	951.9	61.3	0.02
P32	20.7	3.04	16.42	9.23	979.3	867.7	952.6	997.6	61.9	0.02
P33	19.7	2.69	14.79	10.08	919.7	914.4	990.6	986.8	63.5	0.03
P34	17.7	2.67	15.79	9.98	907.1	944.4	1004.2	952.2	62.7	0.02
P35	19.6	3.18	15.85	10.06	951.5	940.8	982.7	963	62.1	0.02
P36	20.6	3.02	14.62	10.58	874.1	895.1	999.9	1005.4	62.9	0.03
P37	20.3	2.57	15.29	9.46	940.4	934.6	928.3	962.6	62.3	0.02
P38	17.7	2.92	15.42	9.53	892	948.7	905.8	920.8	59	0.02
P39	21.3	3.27	15.88	9.67	907.1	902.9	957.4	963.9	62.1	0.02
P40	22	3.27	15.15	9.9	930.9	925.2	966.2	975.5	61.4	0.02
P41	20.4	2.99	16.32	10.12	979.9	911.6	989.6	982	67.5	0.02
P42	17.6	2.66	13.64	9.52	882.3	945.6	970.4	1047.2	63.9	0.02
P43	17.4	2.99	14.24	10.47	947.3	922.7	896.2	1027.1	60.8	0.03
P44	17.3	2.66	15.24	9.75	892.7	963.1	919.6	969.5	61.5	0.03
P45	22.6	2.5	14.08	10.25	918.9	912.3	1014.1	979.4	64.6	0.03
P46	23.4	3.27	15.05	10.13	929.4	990.8	923.3	1001.4	64.2	0.02
P47	17.3	2.42	15.03	10.02	958.1	942.8	1016.9	921.9	56.2	0.02
P48	21.6	2.83	13.68	9.7	864	964.9	971.3	938.8	59.6	0.02
P49	20.1	3.13	14.49	9.94	890	910.7	954.2	935.1	59.5	0.02
P50	23.4	2.85	14.71	9.82	904	931.9	980.3	1004.1	59.6	0.02
P51	19.4	2.42	14.1	10.29	962.9	930.8	978.9	986.9	70.1	0.03
P52	19.9	2.55	14.03	9.82	882.4	887.4	934.8	933.4	66	0.03
