# Supplementary material for: Radiomic features of CECT and SUVmax of dual-tracer PET/CT reveal PD-L1 spatial heterogeneity in PDAC
Source: Cancer Imaging. 2026 Feb 14;26:41. doi: 10.1186/s40644-025-00960-3 (PMC13011674; doi:10.1186/s40644-025-00960-3)
Supplement: Supplementary file 2 — Supplementary Material 2 [file 40644_2025_960_MOESM2_ESM.xlsx]

## Sheet: Sheet1
Time in Months	High PDL1	Low PDL1
32	1
34	0
27	0
36	1
24	0
28	0
33	1
27	1
42	0
44	1
33	0
37	1
28	0
26	0
35	1
28	0
42	1
15		0
39		0
24		0
11		0
22		0
39		0
44		0
27		0
28		0
37		0
42		1
37		0
38		1
27		0
38		0
28		0
22		0
34		0
33		0
34		1
25		0
36		0
28		0
22		0
28		0
34		1
24		0
28		1
29		0
23		0
35		0
37		0
33		0
38		1
42		1
44		0
43		0
