# Supplementary material for: Radiomic features of CECT and SUVmax of dual-tracer PET/CT reveal PD-L1 spatial heterogeneity in PDAC
Source: Cancer Imaging. 2026 Feb 14;26:41. doi: 10.1186/s40644-025-00960-3 (PMC13011674; doi:10.1186/s40644-025-00960-3)
Supplement: Supplementary file 4 — Supplementary Material 4 [file 40644_2025_960_MOESM4_ESM.xlsx]

## Sheet: IHC Expression
Grade-I	Grade-II
39.674	35.825
25.175	38.067
34.596	21.518
17.368	15.08
15.322	41.446
19.564	10.054
14.007	12.492
17.008	18.367
15.311	14.612
24.637	14.849
16.288	27.632
17.476	33.322
16.918	36.534
10.137	32.668
12.862	32.225
10.674	26.704
5.046	29.883
5.25	38.467
5.422	10.266
7.011	10.535
	15.17
	12.523
	15.675
	22.296
	39.44
	32.182
	22.923
	17.698
	18.793
	15.757
	20.831
	15.477

## Sheet: PD L1 expression and FDG uptake
express	FDG SUVmax
35.825	15.5
21.518	8.5
15.08	18
10.054	10.6
12.492	10.9
18.367	8.4
14.612	3.1
14.849	7
19.34	11.3
17.34	8.7
7	4.6
21.33	14.37
19.34	12.32
26.704	14.25
29.883	17.83
5	7.38
10.266	10.7
10.535	9.3
6.2	8.1
12.523	17.34
15.675	11.26
22.296	18.39
27.34	22.35
21.34	12.34
22.923	15.67
17.698	11.24
18.793	8.7
14.82	8.07

## Sheet: PDL1 expression and FAPI uptake
PD L1 Expression	FAPI SUVmax
35.825	20.9
21.518	30.1
15.08	24.1
10.054	7.4
12.492	22.8
18.367	10.9
14.612	14.7
14.849	9.26
19.34	7.1
17.34	6.8
7	5.8
21.33	16.25
19.34	12.54
26.704	17.83
29.883	18.94
5	7.5
10.266	18.42
10.535	17.34
6.2	11.25
12.523	12.58
15.675	14.25
22.296	28.76
27.34	17.91
21.34	16.57
22.923	19.37
17.698	11.25
18.793	11.97
14.82	8.27
